# Supplementary material for: Bhlhe40 Regulates Proliferation and Angiogenesis in Mouse Embryoid Bodies under Hypoxia
Source: Int J Mol Sci. 2024 Jul 12;25(14):7669. doi: 10.3390/ijms25147669 (PMC11277088; doi:10.3390/ijms25147669)
Supplement: Supplementary file 1 [file ijms-25-07669-s001.zip]

Archive with 1 entries (1 files):
- ijms-3067106-supplementary.pdf
